# Supplementary material for: Effect on Chemical and Physical Properties of Soil Each Peat Moss, Elemental Sulfur, and Sulfur-Oxidizing Bacteria
Source: Plants (Basel). 2021 Sep 14;10(9):1901. doi: 10.3390/plants10091901 (PMC8469801; doi:10.3390/plants10091901)
Supplement: Supplementary file 1 [file plants-10-01901-s001.zip]

Archive with 1 entries (1 files):
- plants-1379085-supplementary.pdf
